# Supplementary material for: Variability of the Skin Temperature from Wrist-Worn Device for Definition of Novel Digital Biomarkers of Glycemia
Source: Sensors (Basel). 2025 Jun 28;25(13):4038. doi: 10.3390/s25134038 (PMC12251718; doi:10.3390/s25134038)
Supplement: Supplementary file 1 [file sensors-25-04038-s001.zip]

Archive with 1 entries (1 files):
- sensors-3639862-supplementary.pdf
